# Supplementary material for: Description of durum wheat linkage map and comparative sequence analysis of wheat mapped DArT markers with rice and Brachypodium genomes
Source: BMC Genet. 2013 Dec 5;14:114. doi: 10.1186/1471-2156-14-114 (PMC3866978; doi:10.1186/1471-2156-14-114)
Supplement: Additional file 1: Table S1 — Genetic and functional features of wheat DArT and EST-SSR markers. All sequences detected in Brachypodium and rice species were selected basing on identity percentages (>70%) and E value (less than e-10). [file 1471-2156-14-114-S1.xlsx]

## Sheet: Foglio1
	Table S1. Genetic and functional features of wheat DArT and EST-SSR markers. All sequences detected in Brachypodium and rice species were selected basing on identity percentages (>70%) and E value (less than e-10)
	Durum wheat				B. distachyon best hit				Rice best hit
	Chr	Wheat marker	Co-migrant marker	Sequence length (bp)	Locus	Chr	Position	Annotation	Locus	Chr	Position	Annotation
	1A	wPt-2406	wPt-5274	433	Bradi1g57050	1	55707802-55728376	CST complex subunit TEN1-like protein	-	-	-	-
	1A	wPt-4709	wPt-0497, wPt-3934, wPt-1010, wPt-6754, wPt-8644, wPt-9985, wPt-6274, wPt-5077	480	Bradi1g57050	1	55717802-55718376	CST complex subunit TEN1-like protein	Os07g06644	7	3241936-3244694	hypothetical protein
	1A	wPt-8370	-	312	Bradi2g03690	2	2632035-2655914	translocon-associated protein subunit beta-like	-	-	-	-
	1A	wPt-4886	-	505	Bradi1g04120	1	2791806-2795476	-	-	-	-	-
	1A	wPt-7339	-	762	-	-	-	-	Os01g01307	1	138147-160318	unknown protein
	1B	wPt-4361	-	619	-	-	-	-	Os02g53360	2	32666343-32667928	hypothetical protein
	2A	wPt-8621	-	780	Bradi1g33040	1	28692724-28714889	beta-glucosidase 25-like	Os06g46940	6	28468359-28489628	Beta-glucosidase 25
	2A	wPt-6461	-	315	Bradi2g37320	2	37624621-37646078	uncharacterized protein	Os05g02260	5	709651-731230	uncharacterized protein
	2A	wPt-4197	-	864	Bradi3g00860	3	455704-480600	dihydrolipoyllysine-residue acetyltransferase component 3 of pyruvate dehydrogenase complex, mitochondrial-like [Brachypodium distachyon]	Os02g01500	2	277728-303466	dihydrolipoamide S-acetyltransferase
	2A	tPt-1041	-	485	Bradi3g00880	3	467274-490463	dihydrolipoyllysine-residue acetyltransferase component 3 of pyruvate dehydrogenase complex, mitochondrial-like	Os06g01630	6	370498-373672	dihydrolipoamide S-acetyltransferase
	2A	wPt-1615	wPt-2858	366	Bradi5g27250	5	28087869-28109583	uncharacterized protein	-	-	-	-
	2A	wPt-3244	-	1088	Bd5	5	24539507-24559507	ABC transporter C family member 2-like	Os04g52900	4	31493270-31524308	MRP-like ABC transporter
	2A	wPt-9277	-	777	-	-	-	-	Os10g29370	10	15256567-15277037	BTB/POZ domain containing protein
	2A	GS46	-	510	Bradi5g24550	5	26140660-26164454	glutamine synthetase, chloroplastic-like	Os04g56400	4	33618284-33640857	putative precursor chloroplastic glutamine synthetase
	2B	wPt-4199	wPt-5878	429	Bradi2g54040	2	53014552-53037062	uncharacterized protein	Os01g61500	1	35573457-35595507	uncharacterized protein
	2B	wPt-1140	-	693	Bradi5	5	21756174-21776174	uncharacterized protein	-	-	-	-
	2B	TC91290	-	1559	Bradi1g62420	1	61642338-61664384	zinc finger protein CONSTANS-LIKE 15-like	Os03g22770	3	13195173-13217273	zinc finger protein
	2B	CA695634	-	361	Bradi3g10770*	3	8956233-8963998	uncharacterized protein	Os02g17680*	2	10182013-10188905	uncharacterized protein
	3A	wPt-1111	-	614	Bradi2g01710	2	1200881-1202048	E3 ubiquitin-protein ligase SINA-like 11-like	-	-	-	-
	3A	wPt-2938	wPt-1655	381	Bradi2g45480*	2	45857791-45858974	probable WRKY transcription factor 30-like	Os01g46800	1	26677377-26698416	transcription factor
	3A	wPt-2938	wPt-1655	381	Bradi4g28280	4	33637545-33639028	probable WRKY transcription factor 30-like	-	-	-	-
	3A	TC77302	-	692	Bradi1g57580	1	56333833-56334330	pathogenesis-related protein 1-like	Os07g03680	7	1486800-1507348	acidic PR-1 type pathogenesis-related protein PR-1a
	3B	tPt-6487	wPt-4842	283	Bradi2g02000	2	1343245-1347322	-	-	-	-	-
	3B	wPt-5947	tPt-1093	565	Bradi1g56290	1	54931837-54934248	-	-	-	-	-
	3B	wPt-0668	-	745	Bradi1g	1	26897405-26917405	villin-4-like	Os06g44890	6	27136062-27144479	putative villin-like protein
	3B	wPt-8959	-	367	Bradi2g61610	2	58622421-58622719	abscisic stress-ripening protein 1-like	Os01g72910	1	42282938-42283386	putative abscisic acid response protein
	3B	wPt-2491	-	715	Bradi2g60930	2	58160958-58164184	uridine 5'-monophosphate synthase-like	Os01g72250	1	41892762-41896044	putative UMP synthase
	3B	wPt-8592	-	515	Bradi3g47800	3	49394320-49399212	putative actin-related protein 3-like isoform	-	-	-	-
	3B	wPt-5432	-	448	Bradi4g07090*	4	5913439-5919389	-	Os10g37270*	10	19961663-19962076	-
	3B	wPt-9989	-	447	-	-	-	-	Os11g20790	11	12024735-12049223	-
	3B	TC74823	-	637	Bradi1g	1	52990867-53010867	uncharacterized protein	Os01g61460	1	35538581-35543982	expressed protein
	4A	wPt-2794	wPt-3793	440	Bradi1g50320	1	48952949-48955672	uncharacterized protein	Os06g02330	6	777566-778381	selenium-binding protein
	4A	wPt-8271	wPt-8886	785	Bradi1g	1	27014379-27034379	uncharacterized protein	-	-	-	-
	4A	wPt-4660	-	802	Bradi5g22180	5	24646593-24647099	disease resistance protein RGA2-like	Os04g53160	4	31656691-31662331	putative XA1
	4A	wPt-2331	-	630	Bradi5g10910*	5	14346132-14347269	uncharacterized protein	-	-	-	-
	4A	wPt-4241	-	504	Bradi5g22190	5	24649170-24670957	putative disease resistance protein	-	-	-	-
	4A	wPt-2301	-	1261	-	-	-	-	Os11g20790	11	12034735-12039223	-
	4A	GS-42a	-	1299	Bradi1g11450	1	8525543-8528476	glutamine synthetase cytosolic isozyme	Os03g12290	3	6458214-6462071	glutamine synthase
	4B	wPt-5334	wPt-5497, wPt-6123	387	Bradi4g23800	4	28693239-28715636	-	-	-	-	-
	4B	wPt-5564	-	650	Bradi2g20340	2	17859427-17882722	signal recognition particle 54 kDa protein 2-like	Os05g43390	5	25220037-25242988	putative signal recognition particle 54kD protein
	4B	CA694714	-	511	Bradi3g15290*	3	13559744-13561919	uncharacterized protein	Os03g56782*	3	32354344-32354559	-
	4B	TC67416	-	774	Bradi1g12050	1	8942392-8968370	staphylococcal nuclease domain-containing protein 1-like	Os02g32350	2	19089238-19114507	RNA binding protein Rp120
	4B	GS-42c	-	1278	Bradi1g11450	1	8525543-8528476	glutamine synthetase	Os03g12290	3	6458214-6462071	glutamine synthase
	5A	wPt-4248	wPt-6825, wPt-2543	439	Bradi4g32870	4	38683224-38709353	uncharacterized protein	Os09g29750	9	18085838-18090759	unknown protein
	5A	wPt-8730	-	378	Bradi3g06730	3	4919987-4934503	methyl-CpG-binding domain-containing protein 9-like	Os02g09920	2	5145728-5150425	PHD finger protein-like
	5A	Psy3	-	524	Bradi4g37520	4	42582070-42604589	phytoene synthase, chloroplastic-like	Os09g38320	9	22042367-22045167	chloroplast phytoene synthase 3 precursor
	5B	wPt-4367	wPt-6989	386	Bradi3g	3	13791292-13811292	vacuolar protein sorting-associated protein 18 homolog	Os08g08060	8	4571004-4580745	putative vacuolar protein sorting protein 18
	5B	wPt-9724	wPt-1420	573	Bradi3g03790	3	2527485-2536629	uncharacterized protein	Os02g05490	2	2656093-2657991	-
	5B	rPt-7889	-	487	Bradi1g05970	1	4029056-4033139	-	-	-	-	-
	5B	wPt-0566	-	790	Bradi1g01610	1	1059755-1060220	chemocyanin-like	Os03g63390	3	35820855-35821232	putative Chemocyanin precursor
	5B	PSY2-B	-	599	Bradi4g01100	4	684967-687526	phytoene synthase, chloroplastic-like	Os12g43130	12	26780734-26783524	phytoene synthase 2
	5B	BJ306922	-	476	Bradi1g00770	1	577726-579029	uncharacterized protein	Os03g05750	3	2866662-2868075	hypothetical protein
	5B	BQ171611	-	318	Bradi1g00750	1	560915-563822	RNA polymerase sigma factor rpoD-like	Os08g14450	8	8678129-8681097	hypothetical protein
	6A	wPt-2563	wPt-0139	758	Bradi1g59890*	1	58823024-58827849	-	-	-	-	-
	6A	wPt-8443	-	616	Bradi4g39010	4	43675813-43698623	stomatin-like protein 2-like	Os08g06200	8	3410635-3434339	putative Band 7
	6A	wPt-7599	-	765	Bradi2g61830	2	58744539-58767839	beta-fructofuranosidase, insoluble isoenzyme 4-like	Os01g73580	1	42617514-42640139	cell wall invertase
	6A	wPt-0959	-	939	Bradi4g09510	4	8757571-8765098	putative nuclease HARBI1-like	-	-	-	-
	6A	wPt-7445	-	446	-	-	-	-	Os11g40160	11	23948316-23948717	NB-ARC domain containing protein
	6A	TC84481a	-	925	Bradi4g22570*	4	26848616-26871014	uncharacterized protein	Os06g46400*	6	28151360-28156405	-
	6B	wPt-2095	wPt-1437	508	Bradi3g00920	3	506714-509963	uncharacterized protein	-	-	-	-
	6B	wPt-6594	-	822	Bradi3g00920	3	506714-509963	uncharacterized protein	-	-	-	-
	6B	wPt-2587	-	868	Brad3g*	3	58671817-58691817	protease Do-like 9-like	Os01g23090*	1	12991467-12994789	retrotransposon protein, putative
	6B	tPt-0910a	-	625	Bradi4g09030	4	8364490-8364795	uncharacterized protein	-	-	-	-
	6B	wPt-1852	-	772	Brad3g*	3	3259152-3279152	-	Os10g21234*	10	10836654-10837364	ribosomal protein S2
	6B	wPt-3116	-	642	Bradi3g00670	3	345807-348647	uncharacterized protein	Os02g18640*	2	10861595-10862833	hypothetical protein
	6B	wPt-2479	-	799	Bradi5g01280	5	1185798-1192522	uncharacterized protein	-	-	-	-
	6B	BJ236800	-	556	Bradi2g21860*	2	19210750-19213866	uncharacterized protein	Os01g62450*	1	36154540-36154692	-
	7A	wPt-9207	-	576	Bradi2g45470	2	45850403-45854677	probable protein phosphatase 2C 8-like	-	-	-	-
	7A	wPt-9217	-	1036	Bradi2g00710	2	417153-426261	uncharacterized protein	-	-	-	-
	7A	wPt-7076	-	561	Bradi1g25650	1	20808454-20811902	cysteine-rich receptor-like protein kinase	Os07g43570	7	26059739-26062906	putative serine/threonine kinase protein
	7A	wPt-6842	-	374	Bradi3g50270	3	51515144-51517676	iron-phytosiderophore transporter	-	-	-	-
	7A	wPt-4731	-	537	Bradi1g31990	1	27387564-27394234	copper-transporting ATPase RAN1-like isoform 1	Os06g45500	6	27517522-27523533	putative ATP dependent copper transporter
	7A	Psy1-A	-	1754	Bradi1g29590	1	25145479-25148331	phytoene synthase 1	Os06g51290	6	31052343-31055356	phytoene synthase 1
	7A	TC67645	-	691	Bd1g	1	49326662-49346662	putative nucleosome assembly protein C364.06-like	Os06g05660	6	2558135-2561909	nucleosome assembly protein 1-like protein 1
	7A	BJ262177d	-	629	-	-	-	-	Os01g64310	1	37334516-37335293	-
	7B	wPt-4869	wPt-7351, wPt-1715, wPt-2668, wPt-4298, wPt-4010, tPt-7362	421	Bradi1g30840	1	26238651-26240631	uncharacterized protein	-	-	-	-
	7B	wPt-1723	-	365	Bradi4g40600	4	44955864-44966121	mRNA-capping enzyme-like	Os12g09120	12	4763466-4773914	mRNA capping enzyme, C-terminal domain containing protein, expressed
	7B	wPt-8283	-	387	Bradi2g37570	2	37908675-37913231	calcium-transporting ATPase 4, endoplasmic reticulum-type-like	-	-	-	-
	7B	wPt-8040	-	627	-	-	-	-	Os11g20790	11	12034735-12039223	hypothetical protein
	7B	Psy1-B	-	1287	Bradi1g29590	1	25145479-25148331	phytoene synthase 1	Os06g51290	6	31052343-31055356	phytoene synthase 1
	* Multilocus sequences
